# Supplementary material for: Unveiling the Broad Substrate Specificity of Deoxynivalenol Oxidation Enzyme DepA and Its Role in Detoxifying Trichothecene Mycotoxins
Source: Toxins (Basel). 2024 Mar 5;16(3):136. doi: 10.3390/toxins16030136 (PMC10975547; doi:10.3390/toxins16030136)
Supplement: Supplementary file 1 [file toxins-16-00136-s001.zip]

Archive with 1 entries (1 files):
- toxins-2861515-supplementary.pdf
